# Supplementary material for: Haemocyte-Derived Innate Immune Reactions of the Giant African Snail (Lissachatina fulica) Against the Lungworm Angiostrongylus vasorum
Source: Animals (Basel). 2026 Jul 11;16(14):2150. doi: 10.3390/ani16142150 (PMC13405181; doi:10.3390/ani16142150)
Supplement: Supplementary file 1 [file animals-16-02150-s001.zip]

Archive with 1 entries (1 files):
- Supplementary.pptx
